# Supplementary material for: Nail Lacquer Containing Origanum vulgare and Rosmarinus officinalis Essential Oils and Biogenic Silver Nanoparticles for Onychomycosis: Development, Characterization, and Evaluation of Antifungal Efficacy
Source: Antibiotics (Basel). 2024 Sep 17;13(9):892. doi: 10.3390/antibiotics13090892 (PMC11428305; doi:10.3390/antibiotics13090892)
Supplement: Supplementary file 1 [file antibiotics-13-00892-s001.zip]

Archive with 1 entries (1 files):
- antibiotics-3183357-supplementary.pdf
